# Supplementary material for: Trust in Acquaintances, Strangers and Institutions among Individuals of Different Socioeconomic Statuses during Public Health Emergencies: The Moderation of Family Structure and Policy Perception
Source: Behav Sci (Basel). 2024 May 13;14(5):404. doi: 10.3390/bs14050404 (PMC11118019; doi:10.3390/bs14050404)
Supplement: Supplementary file 1 [file behavsci-14-00404-s001.zip]

Archive with 1 entries (1 files):
- behavsci-2907058-supplementary.pdf
